# Supplementary material for: Endoplasmic Reticulum Homeostasis Regulates TLR4 Expression and Signaling in Mast Cells
Source: Int J Mol Sci. 2022 Oct 5;23(19):11826. doi: 10.3390/ijms231911826 (PMC9569687; doi:10.3390/ijms231911826)
Supplement: Supplementary file 1 [file ijms-23-11826-s001.zip]

Archive with 1 entries (1 files):
- ijms-1906872-supplementary.pdf
